# Supplementary material for: MCM complexes are barriers that restrict cohesin-mediated loop extrusion
Source: Nature. 2022 May 18;606(7912):197–203. doi: 10.1038/s41586-022-04730-0 (PMC9159944; doi:10.1038/s41586-022-04730-0)
Supplement: Supplementary file 4 — Read statistics of Hi-C and micro-C replicates. [file 41586_2022_4730_MOESM4_ESM.xlsx]

## Sheet: Suppl. Table 1
Supplementary Table 1 | Read statistics of Hi-C and micro-C replicates
	total	total_unmapped	total_single_ sided_mapped	total_mapped	total_dups	total_nodups	total_nodups_mapq30	cis_mapq30	trans_mapq30	cis_1kb+_mapq30
Micro-C_DMSO_rep1	999817852	54786774	138520232	806510846	159007744	647503102	588357253	383588313	204768940	283348005
Micro-C_DMSO_rep2	740052127	43208972	99919934	596923221	52495969	544427252	498182467	387357306	110825161	331124367
Micro-C_AUX_rep1	969099276	58020903	130624848	780453525	159065691	621387834	566179714	403823562	162356152	313715708
Micro-C_AUX_rep2	766822165	44510793	99016345	623295027	133476360	489818667	448824712	343544779	105279933	272964364
Micro-C_DMSO_TRP	748322590	41567712	109272177	597482701	39381112	558101589	499149572	354880983	144268589	307590175
Micro-C_AUX_TRP	684995353	37690531	95991024	551313798	36289958	515023840	462132582	337290408	124842174	293509480
Hi-C_DMSO	781011614	97463686	117201581	566346347	195453047	370893300	329961697	281985509	47976188	88059531
Hi-C_AUX	779063118	94589823	112907693	571565602	223801684	347763918	310758616	273218100	37540516	79054824
