# Supplementary material for: MCM complexes are barriers that restrict cohesin-mediated loop extrusion
Source: Nature. 2022 May 18;606(7912):197–203. doi: 10.1038/s41586-022-04730-0 (PMC9159944; doi:10.1038/s41586-022-04730-0)
Supplement: Supplementary file 5 — Oligonucleotide sequences used for the DNA substrate for single-molecule imaging. [file 41586_2022_4730_MOESM5_ESM.xlsx]

## Sheet: Suppl. Table 2
Supplementary Table 2 | Oligonucleotide sequences used for the DNA substrate for single-molecule imaging
Name	Sequence (5’->3’)
MS_200	[PHO]GGCCGGTGAGTGTGTTTGAGTTGATTTTGTGTGG
MS_201	[BITEG]CCACACAAAATCAACTCAAACACACTCACC
MS_202	[PHO]CTAGGGTGAGTGTGTTTGAGTTGATTTTGTGTGGGCGTCGGTAAGTGAGAGG
MS_203	CCACACAAAATCAACTCAAACACACTCACC
MS_204	[BITEG]CCTCTCACTTACCGACGC
All oligonucleotides were synthesized by Eurofins Genomics (Ebersberg, Germany).
